# Supplementary material for: Transcriptome-Based WGCNA Analysis Reveals Regulated Metabolite Fluxes between Floral Color and Scent in Narcissus tazetta Flower
Source: Int J Mol Sci. 2021 Jul 31;22(15):8249. doi: 10.3390/ijms22158249 (PMC8348138; doi:10.3390/ijms22158249)
Supplement: Supplementary file 1 [file ijms-22-08249-s001.zip]

Archive with 1 entries (1 files):
- ijms-1295118-supplementary.pdf
